# Supplementary material for: Mitochondrial thiol modification by a targeted electrophile inhibits metabolism in breast adenocarcinoma cells by inhibiting enzyme activity and protein levels
Source: Redox Biol. 2016 Jan 8;8:136–48. doi: 10.1016/j.redox.2016.01.002 (PMC4732023; doi:10.1016/j.redox.2016.01.002)
Supplement: Supplementary file 1 — Supplementary material Figure S1: Basal ECAR of MB231 and MCF10A cells in response to BTPP or IBTP. MB231 cells were treated with vehicle (EtOH), IBTP (0.01-10 µM), or BTPP (0.01-10 µM) for 24 h and basal ECAR was measured in parallel with the mitochondrial stress tests described in Fig. 1, Fig. 2. Panel A: Dose response of IBTP or BTPP on basal ECAR in MB231 cells. Panel B: Dose response of IBTP or BTPP on basal ECAR in MCF10A cells. Values are mean ±SEM obtained from 11-26 wells in three separate experiments; *P <0.05 compared to vehicle; # P <0.05 compared to BTPP. [file mmc1.zip]

Archive with 1 entries (1 files):
- SlideS1.TIF
