# Supplementary material for: Mitochondrial thiol modification by a targeted electrophile inhibits metabolism in breast adenocarcinoma cells by inhibiting enzyme activity and protein levels
Source: Redox Biol. 2016 Jan 8;8:136–48. doi: 10.1016/j.redox.2016.01.002 (PMC4732023; doi:10.1016/j.redox.2016.01.002)
Supplement: Supplementary file 2 — Supplementary material Figure S2: Adenine nucleotide levels replotted as % of control. Adenine nucleotide levels measured by HPLC analysis from Fig. 5 are replotted, and values are expressed as % of vehicle control at each time point ±SEM obtained from 3 separate experiments. *P<0.05 compared to vehicle and #P<0.05 IBTP compared to BTPP. [file mmc2.zip]

Archive with 1 entries (1 files):
- SlideS2.TIF
