# Supplementary material for: Mitochondrial thiol modification by a targeted electrophile inhibits metabolism in breast adenocarcinoma cells by inhibiting enzyme activity and protein levels
Source: Redox Biol. 2016 Jan 8;8:136–48. doi: 10.1016/j.redox.2016.01.002 (PMC4732023; doi:10.1016/j.redox.2016.01.002)
Supplement: Supplementary file 3 — Supplementary material Figure S3: Validation of IBTP effects on GAC protein levels. MB231 cells were treated with IBTP (10 µM) or BTPP (10 µM) for the indicated times (4-24h), or were treated for 24 h followed by removal of the treatment and recovery for 24 or 48 h. Panel A: Image from Western blot analysis using a monoclonal anti-GAC/KGA/GAM antibody. Panel B: Quantification of GAC from Panel A. Values represent mean ±SD, n=2 from one independent experiment. [file mmc3.zip]

Archive with 1 entries (1 files):
- SlideS3.TIF
