# Supplementary material for: Mitochondrial thiol modification by a targeted electrophile inhibits metabolism in breast adenocarcinoma cells by inhibiting enzyme activity and protein levels
Source: Redox Biol. 2016 Jan 8;8:136–48. doi: 10.1016/j.redox.2016.01.002 (PMC4732023; doi:10.1016/j.redox.2016.01.002)
Supplement: Supplementary file 4 — Supplementary material Figure S4: Time course of TPP adduct formation. MB231 cells were treated with either IBTP (10 µM) or BTPP (10 µM) for the indicated times. Cell lysates were prepared and protein adducts were visualized by Western blot analysis using an antibody directed against the TPP moiety (1:3000). Open arrows indicated by the ˃ symbol show an increase in TPP adducted proteins and a subsequent decrease of that protein over time. Closed arrows, indicated by the ► symbol, indicate protein that are stable and do not appear to change over time. [file mmc4.zip]

Archive with 1 entries (1 files):
- SlideS4.TIF
